# Supplementary material for: Summer Is Coming! Tackling Ocean Warming in Atlantic Salmon Cage Farming
Source: Animals (Basel). 2021 Jun 16;11(6):1800. doi: 10.3390/ani11061800 (PMC8234874; doi:10.3390/ani11061800)
Supplement: Supplementary file 1 [file animals-11-01800-s001.zip]

Archive with 1 entries (1 files):
- animals-1160351-supplementary.pdf
